# Supplementary material for: Biogeographic and Habitat-Associated Variation in the Gut Microbiota of the Stingless Bee Tetragonula laeviceps Between Bali and Lombok, Two Islands Situated on Opposite Sides of the Wallace Line
Source: Insects. 2026 Jul 16;17(7):733. doi: 10.3390/insects17070733 (PMC13411446; doi:10.3390/insects17070733)
Supplement: Supplementary file 1 [file insects-17-00733-s001.zip]

Archive with 1 entries (1 files):
- insects-4397864-supplementary.pdf
